# Supplementary material for: Two Decades after Mandibuloacral Dysplasia Discovery: Additional Cases and Comprehensive View of Disease Characteristics
Source: Genes (Basel). 2021 Sep 26;12(10):1508. doi: 10.3390/genes12101508 (PMC8535562; doi:10.3390/genes12101508)
Supplement: Supplementary file 1 [file genes-12-01508-s001.zip]

Archive with 1 entries (1 files):
- genes-1381760-supplementary.pdf
